# Supplementary material for: Sulforaphane Exposure Prevents Cadmium-Induced Toxicity and Mitochondrial Dysfunction in the Nematode Caenorhabditis elegans by Regulating the Insulin/Insulin-like Growth Factor Signaling (IIS) Pathway
Source: Antioxidants (Basel). 2024 May 9;13(5):584. doi: 10.3390/antiox13050584 (PMC11117759; doi:10.3390/antiox13050584)
Supplement: Supplementary file 1 [file antioxidants-13-00584-s001.zip]

Archive with 1 entries (1 files):
- antioxidants-3003474-supplementary.pdf
